# Supplementary material for: Human Intellectual Disability Genes Form Conserved Functional Modules in Drosophila
Source: PLoS Genet. 2013 Oct 31;9(10):e1003911. doi: 10.1371/journal.pgen.1003911 (PMC3814316; doi:10.1371/journal.pgen.1003911)
Supplement: Table S1 — Data tables RNAi ID screen and results. (A) Human ID genes, proposed disease mechanism (see Materials and Methods), corresponding fly orthologs and transformant identities (order numbers) of the vdrc UAS-RNAi lines utilized per gene. (B) Main table listing identified phenotype information for all investigated RNAi lines, including phenotypes acquired in all performed primary and secondary assays as listed in Figure 1a (lethality, phototaxis, external morphology, ERG, histology upon GMR-mediated knockdown), and lethality upon panneuronal knockdown. (C) Phenotype groups. ID genes sorted by their phenotypes. Note that a gene is assigned to multiple phenotype groups when presenting with multiple phenotypes. (XLS) [file pgen.1003911.s006.xls]

## Sheet: ID genes human and fly
Table S1A
Human gene name	Proposed disease mechanism	Drosophila gene symbol	gene ID	RNAi ID transformant #1	RNAi ID transformant #2	RNAi ID transformant #3	RNAi ID transformant #4
ABCD1	LOF other (PubMED/OMIM)	CG2316	CG2316	12170	12168	107342
ABHD5	LOF recessive (OMIM)	CG1882	CG1882	41406	41405
ACSL4	LOF recessive (OMIM)	l(2)44DEa	CG8732	3222	101504
ACVR1	GOF (PubMED/OMIM)	sax	CG1891	46358	42457
ADCK3	LOF recessive (OMIM)	CG32649	CG32649	26534	26536
ADSL	LOF recessive (OMIM)	CG3590	CG3590	6343	103823
AFF2	LOF other (PubMED/OMIM)	lilli	CG8817	106142	13081	13082
AHCY	LOF recessive (OMIM)	ahcy13	CG11654	104500	16251
AK1	LOF recessive (OMIM)	Adk1	CG17146	104475	25214
ALDH18A1	LOF recessive (OMIM)	CG7470	CG7470	101476	38955
ALDH3A2	LOF recessive (OMIM)	Aldh-III	CG11140	37726	107110
ALDH5A1	LOF recessive (OMIM)	Ssadh	CG4685	106637	14751
ALG1	LOF recessive (OMIM)	CG18012	CG18012	20580
ALG12	LOF recessive (OMIM)	CG8412	CG8412	5934
ALG2	LOF recessive (OMIM)	CG1291	CG1291	32115	32116
ALG6	LOF recessive (OMIM)	CG5091	CG5091	2782	106460
ALG9	LOF recessive (OMIM)	CG11851	CG11851	3420	3419
AMT	LOF recessive (OMIM)	CG6415	CG6415	52005
ANO10	LOF recessive (OMIM)	Axs	CG9703	100839
AP1S1	LOF recessive (OMIM)	AP-1sigma	CG5864	107322	101356
AP1S2	LOF recessive (OMIM)	AP-1sigma	CG5864	107322	101356
AP3B1	LOF recessive (OMIM)	rb	CG11427	38503	38504
APTX	LOF recessive (OMIM)	CG5316	CG5316	108346	25954
ARFGEF2	LOF recessive (OMIM)	sec71	CG7578	33634	100300
ARHGEF6	LOF recessive (OMIM)	rtGEF	CG10043	17965	100583	105093
ARL13B	LOF recessive (OMIM)	CG17819	CG17819	108496	45424
ARL6	LOF recessive (OMIM)	CG7735	CG7735	104462	43509	43508
ARX	LOF recessive (OMIM)	al	CG3935	4542	101981
ASL	LOF recessive (OMIM)	CG9510	CG9510	44682	44683
ASPM	LOF recessive (OMIM)	asp	CG6875	2911	2910
ATP1A2	LOF haploinsufficient (PMID:18523451)	Atpalpha	CG5670	12330	100619
ATP2A2	LOF haploinsufficient (PMID:18523451)	Ca-P60A	CG3725	4474	107446
ATP6V0A2	LOF recessive (OMIM)	Vha100-1	CG1709	22924	22925	108905
ATP7A	LOF recessive (OMIM)	ATP7	CG1886	8315	108159
ATR	LOF recessive (OMIM)	mei-41	CG4252	103624	11251
ATRX	LOF recessive (OMIM)	XNP	CG4548	101568	10618
AUH	LOF recessive (OMIM)	CG8778	CG8778	105442	23621
B3GALTL	LOF recessive (OMIM)	CG9109	CG9109	100016	16982
B4GALT7	LOF recessive (OMIM)	beta4GalT7	CG11780	42092	103612
BBS1	LOF recessive (OMIM)	BBS1	CG14825	41554
BBS4	LOF recessive (OMIM)	BBS4	CG13232	100571	28772
BBS5	LOF recessive (OMIM)	CG1126	CG1126	18200
BBS9	LOF recessive (OMIM)	CG15666	CG15666	45072	40014
BCKDHA	LOF recessive (OMIM)	CG8199	CG8199	24232	24231
BCKDHB	LOF recessive (OMIM)	CG17691	CG17691	40686
BCOR	LOF recessive (OMIM)	CG14073	CG14073	39823	104873
BCS1L	LOF recessive (OMIM)	CG4908	CG4908	44845
BLM	LOF recessive (OMIM)	mus309	CG6920	13310	13309
BOD1	LOF recessive (OMIM)	CG5514	CG5514	105166	27445
BRAF	GOF (PubMED/OMIM); Ras-MAPK pathway	phl	CG2845	20909	107766
BRWD3	LOF recessive (OMIM)	BRWD3	CG31132	40209	40208
BSCL2	LOF recessive (OMIM)	CG9904	CG9904	104326	45478
C7orf11	LOF recessive (OMIM)	CG13484	CG13484	47236	100913	17207
CA2	LOF recessive (OMIM)	CAH1	CG7820	26015	104429
CACNA1C	GOF (PubMED/OMIM)	Ca-alpha1D	GC4894	52644	51491
CASK	LOF recessive (OMIM)	Caki	CG6703	34184	104793
CBS	LOF recessive (OMIM)	CG1753	CG1753	107325	32946
CC2D1A	LOF recessive (OMIM)	lethal (2) giant discs 1	CG4713	21928
CC2D2A	LOF recessive (OMIM)	CG43370	CG43370	25337	25336	100302	47215
CDK5RAP2	LOF recessive (OMIM)	cnn	CG4832	44526
CENPJ	LOF recessive (OMIM)	Sas-4	CG10061	17975	106051
CEP290	LOF recessive (OMIM)	CG13889	CG13889	17732	106725
CHD7	LOF haploinsufficient (PMID:18523451)	kis	CG3696	46685	10762
CNTNAP2	LOF recessive (OMIM)	Nrx-IV	CG6827	9039	8353
COG1	LOF recessive (OMIM)	CG4848	CG4848	40560	40559
COG7	LOF recessive (OMIM)	Cog7	CG31040	105468	39926
COG8	LOF recessive (OMIM)	CG6488	CG6488	104383
COQ2	LOF recessive (OMIM)	Coq2	CG9613	5801
COX10	LOF recessive (OMIM)	CG5037	CG5037	42787	42786
COX15	LOF recessive (OMIM)	CG3803	CG3803	3596	105443
CRBN	LOF recessive (OMIM)	CG3925	CG3925	40487	40486
CREBBP	LOF haploinsufficient (PMID:18523451)	nej	CG15319	3787	105115
CTDP1	LOF recessive (OMIM)	Fcp1	CG12252	106253	38640
CUL4B	LOF recessive (OMIM)	cul-4	CG8711	105668	44829
CYB5R3	LOF recessive (OMIM)	CG5946	CG5946	5226
D2HGDH	LOF recessive (OMIM)	CG3835	CG3835	30979	107179
DARS2	LOF recessive (OMIM)	CG31739	CG31739	107026	21410
DBT	LOF recessive (OMIM)	CG5599	CG5599	106456	16506
DIP2B	LOF other (PubMED/OMIM)	DIP2	CG7020	27796	27797
DKC1	LOF recessive (OMIM)	Nop60B	CG3333	46279	46282
DLD	LOF recessive (OMIM)	CG7430	CG7430	106126	28011
DLG3	LOF recessive (OMIM)	dlg1	CG1725	41136	41134
DMD	LOF recessive (OMIM)	dys	CG34157	46610	19230	106401	106578
DNAJC19	LOF recessive (OMIM)	CG7394	CG7394	101490	9210
DPAGT1	LOF recessive (OMIM)	CG5287	CG5287	51883	51882
DPM1	LOF recessive (OMIM)	CG10166	CG10166	46386	13731
DPYD	LOF recessive (OMIM)	su(r)	CG2194	19279	100560
DYM	LOF recessive (OMIM)	CG8230	CG8230	107019	37160
EIF2AK3	LOF recessive (OMIM)	PEK	CG2087	16427
EMX2	unclear	E5	CG9930	47794	45513
EP300	unclear	nej	CG15319	3787	105115
ERCC2	LOF recessive (OMIM)	Xpd	CG9433	106998	105524	41021
ERCC3	LOF recessive (OMIM)	hay	CG8019	41022
ERCC5	LOF recessive (OMIM)	mus201	CG10890	50555
ESCO2	LOF recessive (OMIM)	eco	CG8598	35982	105957
FGFR2 & FGFR3	unclear	btl	CG32134	27108	950	947
FGFR2 & FGFR3	LOF haploinsufficient (PMID:18523451)	htl	CG7223	40627	6692
FKRP	LOF recessive (OMIM)	CG15651	CG15651	37206	105421
FLNA	LOF recessive (OMIM)	cher	CG3937	107451
FMR1	LOF other (PubMED/OMIM)	Fmr1	CG6203	8933
FOXG1	LOF other (PubMED/OMIM)	slp2	CG2939	37657	37658
FOXP1	LOF haploinsufficient (PMID:18523451)	CG16899	CG16899	15732	15735
FUCA1	LOF recessive (OMIM)	Fuca	CG6128	50641
GAD1	LOF recessive (OMIM)	Gad1	CG14994	32344
GALE	LOF recessive (OMIM)	CG12030	CG12030	106750	47408
GALT	LOF recessive (OMIM)	CG9232	CG9232	29088	100025
GCH1	LOF recessive (OMIM)	Pu	CG9441	33923	105761	107296
GCSH	LOF recessive (OMIM)	ppl	CG7758	101751	12823
GDI1	LOF recessive (OMIM)	Gdi	CG4422	26537
GK	LOF recessive (OMIM)	Gyk	CG18374	52478
GLDC	LOF recessive (OMIM)	CG3999	CG3999	105165	26354	26352
GLI2	LOF other (PubMED/OMIM)	ci	CG2125	105620	51479
GLI3	LOF haploinsufficient (PMID:18523451)	ci	CG2125	105620	51479
GNAS	LOF haploinsufficient (PMID:18523451)	G-salpha60A	CG2835	24959	105485
GNPAT	LOF recessive (OMIM)	Dhap-at	CG4625	1429	103577
GPC3	LOF other (PubMED/OMIM)	dally	CG4974	14136
GPHN	LOF recessive (OMIM)	cin	CG2945	19280	105441
GRIA3	LOF recessive (OMIM)	Glu-RI	CG8442	44439	44438
GRIK2	LOF recessive (OMIM)	CG3822	CG3822	40985
HCCS	LOF other (PubMED/OMIM)	Cchl	CG6022	45021	101382	45020
HLCS	LOF recessive (OMIM)	Hcs	CG14670	32301
HOXA1	LOF recessive (OMIM)	lab	CG1264	100311
HPD	LOF recessive (OMIM)	CG11796	CG11796	103482	31564
HRAS	GOF (PubMED/OMIM); Ras-MAPK pathway	Ras85D	CG9375	106642	28129
HSD17B10	LOF recessive (OMIM)	scu	CG7113	37083	37085
IDS	LOF recessive (OMIM)	CG12014	CG12014	105970	13990
IDUA	LOF recessive (OMIM)	CG6201	CG6201	13245	103201
IKBKG	LOF recessive (OMIM)	key	CG16910	7723	100257
INPP5E	LOF recessive (OMIM)	CG10426	CG10426	16048
IQSEC2	LOF other (PubMED/OMIM)	siz	CG32434	106168	36627
KCNK9	LOF other (PubMED/OMIM)	Task7	CG9361	8565	8564	106135
KDM5C	LOF recessive (OMIM)	lid	CG9088	103830	42204	42203
KIAA1279	LOF recessive (OMIM)	CG14043	CG14043	17351	103620
KRAS	GOF (PubMED/OMIM); Ras-MAPK pathway	Ras85D	CG9375	106642	28129
L1CAM	LOF recessive (OMIM)	nrg	CG1634	6688	27202	27201
L2HGDH	LOF recessive (OMIM)	CG10639	CG10639	103602	30737
LAMA2	LOF recessive (OMIM)	wing blister	CG15288	3141	108020
LAMP2	LOF other (PubMED/OMIM)	CG3305	CG3305	7308	7309
LIG4	LOF recessive (OMIM)	Lig4	CG12176	107044
MAGT1	LOF other (PubMED/OMIM)	CG7830	CG7830	4253	105649
MANBA	LOF recessive (OMIM)	CG12582	CG12582	15028
MAP2K1	GOF (PubMED/OMIM); Ras-MAPK pathway	Dsor1	CG15793	40026	40025	107276
MAP2K2	GOF (PubMED/OMIM); Ras-MAPK pathway	Dsor1	CG15793	40026	40025	107276
MAT1A	LOF recessive (OMIM)	M(2)21AB	CG2674	103143	7168
MCCC1	LOF recessive (OMIM)	CG2118	CG2118	25406
MCCC2	LOF recessive (OMIM)	CG3267	CG3267	13259	105961
MCOLN1	LOF recessive (OMIM)	trpml	CG8743	45989	108088
MED12	LOF recessive (OMIM)	kto	CG8491	23143	23142
MGAT2	LOF recessive (OMIM)	Mgat2	CG7921	1381	1380
MMADHC	LOF recessive (OMIM)	CG12118	CG12118	107834	39688
MOCS2	LOF recessive (OMIM)	Mocs2	CG10238	15990	106248
MPDU1	LOF recessive (OMIM)	CG3792	CG3792	48233	7862
MTRR	LOF recessive (OMIM)	CG14882	CG14882	103984	38839
MVK	LOF recessive (OMIM)	CG33671	CG33671	49773	49772
MYCN	LOF haploinsufficient (PMID:18523451)	dm	CG10798	106066	2948
MYO5A	LOF recessive (OMIM)	didum	CG2146	44291	16902
NBN	LOF recessive (OMIM)	nbs	CG6754	28215	28216
NDUFA11	LOF recessive (OMIM)	CG9350	CG9350	30619	102335
NDUFS1	LOF recessive (OMIM)	ND75	CG2286	100733	52047
NDUFS2	LOF recessive (OMIM)	CG1970	CG1970	108068	38225
NDUFS3	LOF recessive (OMIM)	CG12079	CG12079	103412
NDUFS4	LOF recessive (OMIM)	CG12203	CG12203	101489	42983	42984
NDUFS8	LOF recessive (OMIM)	ND23	CG3944	21749	21748
NDUFV1	LOF recessive (OMIM)	CG9140	CG9140	43184	43183
NF1	LOF haploinsufficient (PMID:18523451)	Nf1	CG8318	35877
NKX2-1	LOF haploinsufficient (PMID:18523451)	scro	CG17594	33902
NLGN3	LOF other (PubMED/OMIM)	CG31146	CG31146	42616	104209
NLGN4	LOF haploinsufficient (PMID:18523451)	CG31146	CG31146	42616	104209
NRXN1	LOF recessive (OMIM)	Nrx-I	CG7050	4306	36326
NSD1	LOF haploinsufficient (PMID:18523451)	Mes-4	CG4976	10837	10836
NTRK1	LOF recessive (OMIM)	Nrk	CG4007	103804	42442
OCRL	LOF other (PubMED/OMIM)	CG3573	CG3573	34649
OPHN1	LOF recessive (OMIM)	Graf	CG8948	42165	42166
PAFAH1B1	LOF haploinsufficient (PMID:18523451)	Lis-1	CG8440	6216	106777
PAK3	LOF recessive (OMIM)	Pak	CG10295	12553
PANK2	LOF recessive (OMIM)	fbl	CG5725	101437	44157
PC	LOF recessive (OMIM)	CG1516	CG1516	105936	41577
PCNT	LOF recessive (OMIM)	cp309	CG33957	101296	101645
PDSS1	LOF recessive (OMIM)	CG31005	CG31005	106326
PDSS2	LOF recessive (OMIM)	CG10585	CG10585	31273	31272
PEPD	LOF recessive (OMIM)	Dip-C	CG5663	27475	27476
PEX1	LOF recessive (OMIM)	l(3)70Da	CG6760	27743	27741
PEX10	LOF recessive (OMIM)	CG7864	CG7864	46613
PEX12	LOF recessive (OMIM)	CG3639	CG3639	34671
PEX13	LOF recessive (OMIM)	CG4663	CG4663	108829	39544
PEX5	LOF recessive (OMIM)	CG14815	CG14815	43473	42332
PEX6	LOF recessive (OMIM)	CG11919	CG11919	32429	32430
PEX7	LOF recessive (OMIM)	CG6486	CG6486	43805	108795
PHGDH	LOF recessive (OMIM)	CG6287	CG6287	40358	100689
PIGV	LOF recessive (OMIM)	veg	CG6657	8144	104411
PLP1	LOF recessive (OMIM)	M6	CG7540	101757
PMM2	LOF recessive (OMIM)	CG10688	CG10688	39715	107619
PNP	LOF recessive (OMIM)	CG16758	CG16758	109496	32716
POMT2	LOF recessive (OMIM)	tw	CG12311	5583	5584
PORCN	LOF other (PubMED/OMIM)	por	CG6205	47864	100780
PPOX	LOF other (PubMED/OMIM)	Ppox	CG5796	100577	40607
PQBP1	LOF recessive (OMIM)	CG11820	CG11820	39724	39725	100381
PRPS1	LOF recessive (OMIM)	CG6767	CG6767	35111	35112	109894
PTEN	LOF haploinsufficient (PMID:18523451)	pten	CG5671	35731	101475
PTPN11	GOF (PubMED/OMIM); Ras-MAPK pathway	csw	CG3954	108352	21756
PUS1	LOF recessive (OMIM)	CG4159	CG4159	109412	26397
PYCR1	LOF recessive (OMIM)	CG5840	CG5840	109908
RAB39B	LOF other (PubMED/OMIM)	Rab39	CG12156	31666	31665
RAB3GAP1	LOF recessive (OMIM)	CG31935	CG31935	109028	25922
RAB3GAP2	LOF recessive (OMIM)	rab3-GAP	CG7061	27823	27824	106905
RAF1	GOF (PubMED/OMIM); Ras-MAPK pathway	phl	CG2845	20909	107766
RAI1	LOF haploinsufficient (PMID:18523451)	CG5098	CG5098	27356
RBM28	LOF recessive (OMIM)	CG4806	CG4806	26633	26635
RFT1	LOF recessive (OMIM)	CG3149	CG3149	7073	47560
RNASEH2A	LOF recessive (OMIM)	CG13690	CG13690	100017	24648
RNASEH2B	LOF recessive (OMIM)	CG11164	CG11164	3180	103608
RNASEH2C	LOF recessive (OMIM)	CG30105	CG30105	40887	19204
RPL10	LOF other (PubMED/OMIM)	Qm	CG8593	101499	47000	47001
RPS6KA3	LOF other (PubMED/OMIM)	S6kII	CG17596	5702	101451
SALL1	LOF haploinsufficient (PMID:18523451)	salr	CG4881	28386
SATB2	LOF haploinsufficient (PMID:18523451)	dve	CG5799	109538
SCO2	LOF recessive (OMIM)	CG8885	CG8885	100005	7861
SETBP1	GOF (PubMED/OMIM)	ash1	CG8887	108832	28982
SHANK3	LOF haploinsufficient (PMID:18523451)	Prosap	CG30483	21218	21216	44830	103592
SHH	LOF haploinsufficient (PMID:18523451)	hh	CG4637	43255	1403
SHOC2	GOF (PubMED/OMIM); Ras-MAPK pathway	Sur-8	CG5407	104380	27411
SHROOM4	LOF recessive (OMIM)	Shroom	CG34379	100672	107966
SIL1	LOF recessive (OMIM)	CG10420	CG10420	108354	1753
SLC12A6	LOF recessive (OMIM)	CG5594	CG5594	10278	101742
SLC16A2	LOF other (PubMED/OMIM)	kar	CG12286	37348	105429
SLC17A5	LOF recessive (OMIM)	CG4288	CG4288	104145
SLC25A15	LOF recessive (OMIM)	CG1628	CG1628	47475	19268
SLC25A22	LOF recessive (OMIM)	CG18347	CG18347	106319
SLC2A1	LOF haploinsufficient (PMID:18523451)	Glut1	CG1086	13328	101365	13326
SLC35C1	LOF recessive (OMIM)	Gfr	CG9620	42623	105410
SLC4A4	LOF recessive (OMIM)	ndae1	CG42253	3664	107948
SMC1A	GOF (PubMED/OMIM)	SMC1	CG6057	6532
SMC3	GOF (PubMED/OMIM)	Cap	CG18408	19054	106309
SMPD1	LOF recessive (OMIM)	CG3376	CG3376	12226	12227
SMS	LOF recessive (OMIM)	CG4300	CG4300	105402	26501
SNAP29	LOF recessive (OMIM)	usnp	CG11173	18173	18172
SOS1	GOF (PubMED/OMIM); Ras-MAPK pathway	Sos	CG7793	106925	42849
SPRED1	LOF haploinsufficient (PMID:18523451)	Spred	CG10155	18025	18024
SUOX	LOF recessive (OMIM)	CG7280	CG7280	18550	105942
SURF1	LOF recessive (OMIM)	Surf1	CG9943	48886	100711	5081
SYN1	LOF recessive (OMIM)	Syn	CG3985	46482	46480
SYNGAP1	LOF other (PubMED/OMIM)	CG42684	CG42684	23432	20983
TAT	LOF recessive (OMIM)	CG1461	CG1461	107950
TBCE	LOF recessive (OMIM)	CG7861	CG7861	34388	105246
TCF4	LOF haploinsufficient (PMID:18523451)	da	CG5102	51297	51300	105258
TGFBR1	GOF (PubMED/OMIM)	babo	CG8224	106092	853
TGFBR2	unclear	put	CG7904	37279	107071
THRB	LOF recessive (OMIM)	Eip78C	CG18023	10396
TIMM8A	LOF recessive (OMIM)	Tim8	CG1728	40332	101349
TMEM67	LOF recessive (OMIM)	CG15923	CG15923	37373	107011
TPI1	LOF recessive (OMIM)	Tpi	CG2171	25643	25644
TREX1	LOF recessive (OMIM)	CG3165	CG3165	25785	103480
TSC1	LOF haploinsufficient (PMID:18523451)	Tsc1	CG6147	22252
TSC2	LOF haploinsufficient (PMID:18523451)	gig	CG6975	6314
TTC8	LOF recessive (OMIM)	BBS8	CG13691	32058
TUBA1A	LOF other (PubMED/OMIM)	alphaTub84b	CG1913	52346	52345	107109
TUBB2B	LOF other (PubMED/OMIM)	betaTUB85D	CG9359	24144
TUSC3	LOF recessive (OMIM)	CG7830	CG7830	4253	105649
UBE2A	LOF recessive (OMIM)	UbcD6	CG2013	23230	46927
UBE3A	LOF other (PubMED/OMIM)	As	CG6190	45876	100130
UBR1	LOF recessive (OMIM)	CG9086	CG9086	28961	108902
UPB1	LOF recessive (OMIM)	pyd3	CG3027	25610	25609
UPF3B	LOF recessive (OMIM)	Upf3	CG11184	31445	31444
VLDLR	LOF recessive (OMIM)	LpR1	CG31094	106364	14756
VPS13B	LOF recessive (OMIM)	CG15523	CG15523	47481
XPA	LOF recessive (OMIM)	Xpac	CG6358	40368
ZC3H14	LOF recessive (OMIM)	CG5720	CG5720	27487
ZDHHC9	LOF recessive (OMIM)	app	CG42318	106488
ZEB2	LOF haploinsufficient (PMID:18523451)	zfh1	CG1322	103205	42856
ZIC2	LOF haploinsufficient (PMID:18523451)	opa	CG1133	101531

## Sheet: RNAi lines and phenotypes
Table S1B
Primary screens																		Secondary assays of hits
Gene and RNAi line identifiers					Lethality	Phototaxis			eye morphology								comments	phenotype of GMR-induced lethals upon neuronal knockdown	ERG phenotypes of phototaxis hits	histology
Fly symbol	TransformantID vdrc	gene ID	Human gene name	s19 value	lethality	Avarage PI:	SD	hit?	eye morphology defect (EMD-ID)?	EMD categories 1-2 (mildly rough, rough)	EMD categories 3-4 (partially fused ommatidia, fused ommatidia)	EMD categories 5-8 (fewer bristles, no bristles, stubble bristles, long bristles)	EMD category 9 (necrosis)	EMD category 10 (loss of pigmentation)	EMD category 11 (small eye)	EMD category 12-13 (wrinkled surface, dented surface)	repeats Phototaxis if not 3x	lethality?	ERG profile	observed developmental defects	loss of PR neurons	abnormal PR appearance	pigment cell area
CG2316	12170	CG2316	ABCD1	1		4.97893	0.135569	no	yes	2. rough
CG2316	12168	CG2316	ABCD1	1		4.4866	0.453421	no	yes	2. rough
CG2316	107342	CG2316	ABCD1	1		5.53235	0.287942	no	yes	2. rough
CG1882	41405	CG1882	ABHD5	1		5.15093	0.0484499	no	yes	2. rough							2x
CG1882	41406	CG1882	ABHD5	1		5.28873	0.358705	no	yes	2. rough	3. partially fused ommatidia		9. necrosis	10. loss of pigmentation			2x
Acsl	3222	CG8732	ACSL4	1		4.35628	1.19569	no	no
Acsl	101504	CG8732	ACSL4	1		4.97944	0.301864	no	yes	2. rough
sax	46358	CG1891	ACVR1	1		5.55703	0.084288	no	no
sax	42457	CG1891	ACVR1	1		5.00614	0.398807	no	yes	1. mildly rough							2x
CG32649	26534	CG32649	ADCK3	1		5.4322	0.251682	no	no								2x
CG32649	26536	CG32649	ADCK3	1		5.50493	0.117989	no	no
CG3590	6343	CG3590	ADSL	1		5.40266	0.201228	no	no
CG3590	103823	CG3590	ADSL	1		5.41694	0.283008	no	yes	1. mildly rough
lilli	106142	CG8817	AFF2	1		5.24169	0.247991	no	no
lilli	13081	CG8817	AFF2	0.98		4.84359	0.352138	no	yes	2. rough		5. fewer bristles					2x
lilli	13082	CG8817	AFF2	0.98		5.1186	0.455784	no	yes	2. rough		5. fewer bristles
Ahcy13	104500	CG11654	AHCY	1		5.47205	0.124733	no	yes	1. mildly rough		5. fewer bristles
Ahcy13	16251	CG11654	AHCY	0.99		4.65783	0.390608	no	yes	2. rough
Adk1	104475	CG17146	AK1	1		5.3622	0.306526	no	yes	1. mildly rough							2x
Adk1	25214	CG17146	AK1	1		5.66167	0.0952603	no	no
CG7470	101476	CG7470	ALDH18A1	1		5.91897	0.0765667	no	no
CG7470	38955	CG7470	ALDH18A1	1		4.46532	0.725407	no	yes	2. rough							2x
Aldh-III	37726	CG11140	ALDH3A2	1		5.19855	0.210122	no	yes	1. mildly rough
Aldh-III	107110	CG11140	ALDH3A2	1		5.62823	0.12664	no	no
Ssadh	106637	CG4685	ALDH5A1	1		5.12941	0.613835	no	no
Ssadh	14751	CG4685	ALDH5A1	0.99		4.9432	0.105141	no	yes	2. rough				10. loss of pigmentation			2x
CG18012	20580	CG18012	ALG1	0.99		5.71838	0.116979	no	no
CG8412	5934	CG8412	ALG12	1		5.20751	0.163509	no	no
CG1291	32115	CG1291	ALG2	1		4.70899	0.254629	no	no
CG1291	32116	CG1291	ALG2	1		4.919	0.307221	no	no
gny	2782	CG5091	ALG6	1		5.49693	0.2659	no	no
gny	106460	CG5091	ALG6	1		5.50739	0.448112	no	yes	2. rough
CG11851	3420	CG11851	ALG9	1		4.17442	1.1859	no	yes	1. mildly rough
CG11851	3419	CG11851	ALG9	1		5.04873	0.404386	no	yes	2. rough
CG6415	52005	CG6415	AMT	1		5.09483	0.134106	no	no								2x
Axs	100839	CG9703	ANO10	1		5.70904	0.151976	no	no
AP-1sigma	107322	CG5864	AP1S1 & AP1S2	1		5.4212	0.166632	no	no
AP-1sigma	101356	CG5864	AP1S1 & AP1S2	1		5.27308	0.0708486	no	yes	2. rough
rb	38503	CG11427	AP3B1	0.95		5.2131	0.187671	no	yes	2. rough		5. fewer bristles		10. loss of pigmentation
rb	38504	CG11427	AP3B1	0.95		4.58737	0.270673	no	yes	2. rough		5. fewer bristles
CG5316	108346	CG5316	APTX	1		5.4185	0.188519	no	yes	1. mildly rough
CG5316	25954	CG5316	APTX	1		5.5881	0.109601	no	no
sec71	100300	CG7578	ARFGEF2	1		1.74495	0.744917	yes	yes	2. rough			9. necrosis						Defective depolarization	no	dramatic (loss if 1-6 PRs in every ommatidium)	small vesicular structures	many vacuoles
sec71	33634	CG7578	ARFGEF2	0.99		1.51399	0.580591	yes	no								2xs		Defective depolarization	no	dramatic (loss if 1-6 PRs in every ommatidium)	small vesicular structures	many vacuoles
rtGEF	17965	CG10043	ARHGEF6	1		4.9658	0.140714	no	no
rtGEF	100583	CG10043	ARHGEF6	1		5.76277	0.106433	no	no
rtGEF	105093	CG10043	ARHGEF6	1		5.76339	0.203946	no	no
CG17819	108496	CG17819	ARL13B	1		5.33297	0.276935	no	no
CG17819	45424	CG17819	ARL13B	1		5.45339	0.184553	no	no
CG7735	104462	CG7735	ARL6	1		5.7261	0.0305267	no	no
CG7735	43509	CG7735	ARL6	0.77		4.70823	0.0704951	no	no
CG7735	43508	CG7735	ARL6	0.77		4.99376	0.212503	no	no
al	101981	CG3935	ARX	1		5.30057	0.448006	no	yes	1. mildly rough
al	4542	CG3935	ARX	1		4.75296	0.582607	no	no
CG9510	44682	CG9510	ASL	1		4.77039	0.224032	no	yes		4. fused ommatidia	7. stubble bristles
CG9510	44683	CG9510	ASL	1		5.88403	0.0246639	no	no
asp	2911	CG6875	ASPM	1		4.92698	0.600982	no	no
asp	2910	CG6875	ASPM	1		4.96542	0.1307	no	no
Atpalpha	12330	CG5670	ATP1A2	1	lethal	/	/	/	/									lethal
Atpalpha	100619	CG5670	ATP1A2	0.99	lethal	/	/	/	/									lethal
Ca-P60A	4474	CG3725	ATP2A2	1		4.28142	0.169255	no	yes	2. rough		5. fewer bristles
Ca-P60A	107446	CG3725	ATP2A2	1	lethal	/	/	/	/									lethal
Vha100-1	108905	CG1709	ATP6V0A2	1		3.63872	0.125338	yes	no										Synaptic defect	n.d.	n.d.	n.d.	n.d.
Vha100-1	22924	CG1709	ATP6V0A2	0.99		1.13983	0.0792769	yes	no										Synaptic defect	no	no	small vesicular structures, some dark PR cytoplasms	pigment cells intact but highly vacuolated
Vha100-1	22925	CG1709	ATP6V0A2	0.99		2.50515	0.588033	yes	no										n.d.	n.d.	n.d.	n.d.	n.d.
ATP7	8315	CG1886	ATP7A	1		5.34619	0.361129	no	no
ATP7	108159	CG1886	ATP7A	1		5.34783	0.30201	no	yes	1. mildly rough
Mei-41	103624	CG4252	ATR	1		5.78538	0.0368429	no	yes	1. mildly rough
Mei-41	11251	CG4252	ATR	1		5.30771	0.00371944	no	yes	1. mildly rough							2x
XNP	101568	CG4548	ATRX	1		5.09167	0.129636	no	yes	2. rough
XNP	10618	CG4548	ATRX	1		5.60876	0.128127	no	no
CG8778	105442	CG8778	AUH	1		5.53226	0.0456198	no	no								2x
CG8778	23621	CG8778	AUH	1		5.172	0.247038	no	yes	1. mildly rough
CG9109	100016	CG9109	B3GALTL	1		5.23971	0.241397	no	yes	1. mildly rough
CG9109	16982	CG9109	B3GALTL	1	lethal	/	/	/	/									lethal
beta4GalT7	103612	CG11780	B4GALT7	1		4.93745	0.739473	no	no
beta4GalT7	42092	CG11780	B4GALT7	0.93		5.38692	0.181622	no	no
BBS1	41554	CG14825	BBS1	1		5.3362	0.417732	no	no								2x
BBS4	100571	CG13232	BBS4	1		5.47044	0.203716	no	no
BBS4	28772	CG13232	BBS4	1		5.46296	0.178586	no	no
CG1126	18200	CG1126	BBS5	1		4.71928	0.0519402	no	yes	1. mildly rough
CG15666	45072	CG15666	BBS9	1		4.16211	0.522322	no	no
CG15666	40014	CG15666	BBS9	1		4.16454	0.566087	no	no
CG8199	24232	CG8199	BCKDHA	1		5.50655	0.330109	no	no
CG8199	24231	CG8199	BCKDHA	1		5.4693	0.427986	no	no								2x
CG17691	40686	CG17691	BCKDHB	1		5.22913	0.225587	no	yes	1. mildly rough
CG14073	39823	CG14073	BCOR	1		4.81482	0.565908	no	yes			5. fewer bristles
CG14073	104873	CG14073	BCOR	1		5.77712	0.116073	no	yes	1. mildly rough
CG4908	44845	CG4908	BCS1L	1		4.29312	1.19379	no	no								2x
mus309	13310	CG6920	BLM	1		5.07412	0.224912	no	no
mus309	13309	CG6920	BLM	1		5.32066	0.191594	no	no								2x
CG5514	105166	CG5514	BOD1	1		4.77784	0.873442	no	yes	2. rough
CG5514	27445	CG5514	BOD1	1		4.55724	0.185415	no	yes	1. mildly rough
BRWD3	40209	CG31132	BRWD3	1	lethal	/	/	/	/									lethal
BRWD3	40208	CG31132	BRWD3	1	lethal	/	/	/	/									lethal
Seipin	104326	CG9904	BSCL2	1		5.24742	0.0817651	no	yes	1. mildly rough
Seipin	45478	CG9904	BSCL2	1		5.14436	0.15539	no	no								2x
CG13484	47236	CG13484	C7orf11	1		5.62295	0.231838	no	yes	1. mildly rough
CG13484	100913	CG13484	C7orf11	1		5.39166	0.234592	no	yes	2. rough
CG13484	17207	CG13484	C7orf11	1		5.23485	0.142367	no	no
CAH1	26015	CG7820	CA2	1		5.5977	0.333234	no	no								2x
CAH1	104429	CG7820	CA2	1		5.73804	0.116393	no	yes	1. mildly rough
Ca-alpha1D	51491	CG4894	CACNA1C	1		5.82718	0.102844	no	yes	2. rough
Ca-alpha1D	52644	GC4894	CACNA1C	1		5.34905	0.226225	no	yes	2. rough	3. partially fused ommatidia	5. fewer bristles
CASK	34184	CG6703	CASK	1		4.2924	0.354267	no	no
CASK	104793	CG6703	CASK	1		5.16875	0.489113	no	no
Cbs	107325	CG1753	CBS	1		5.79885	0.0652748	no	no
Cbs	32946	CG1753	CBS	1		5.51458	0.175981	no	no
l(2)gd1	21928	CG4713	CC2D1A	0.99		4.60016	0.552794	no	yes	1. mildly rough
CG43370	100302	CG43370	CC2D2A	1		5.80517	0.0073149	no	yes	2. rough							2x
CG43370	47215	CG43370	CC2D2A	1		5.30808	0.132426	no	no
CG43370	25337	CG43370	CC2D2A	1		5.75536	0.0864311	no	no
CG43370	25336	CG43370	CC2D2A	1		5.3321	0.189172	no	no
cnn	44526	CG4832	CDK5RAP2	1		5.39221	0.287839	no	no								2x
Sas-4	106051	CG10061	CENPJ	1		5.73862	0.0397997	no	no
Sas-4	17975	CG10061	CENPJ	0.99		5.19789	0.231853	no	yes	1. mildly rough
CG13889	17732	CG13889	CEP290	1		5.75729	0.0712734	no	no								2x
CG13889	106725	CG13889	CEP290	0.99		5.78494	0.123058	no	yes	1. mildly rough
kis	46685	CG3696	CHD7	1		4.51051	0.376461	no	yes	1. mildly rough
kis	10762	CG3696	CHD7	0.64		4.65345	0.0755873	no	no								2x
Nrx-IV	9039	CG6827	CNTNAP2	1	partially lethal	/	/	/	yes	1. mildly rough						13. dented surface		lethal
Nrx-IV	8353	CG6827	CNTNAP2	1	partially lethal	/	/	/	yes	1. mildly rough								lethal
CG4848	40560	CG4848	COG1	1		5.75842	0.0305172	no	no								2x
CG4848	40559	CG4848	COG1	1		5.54688	0.0662913	no	no								2x
Cog7	39926	CG31040	COG7	1		5.12234	0.268144	no	yes	2. rough
Cog7	105468	CG31040	COG7	1		5.76228	0.0471323	no	yes	1. mildly rough
CG6488	104383	CG6488	COG8	1		5.41626	0.249255	no	no
Coq2	5801	CG9613	COQ2	0.99		4.71521	0.137268	no	no
CG5037	42787	CG5037	COX10	1		4.29493	0.471761	no	no
CG5037	42786	CG5037	COX10	1		4.84152	0.0682653	no	no
CG3803	3596	CG3803	COX15	1		5.13757	0.0935326	no	no								2x
CG3803	105443	CG3803	COX15	1		5.70866	0.195937	no	yes	1. mildly rough
CG3925	40487	CG3925	CRBN	1		5.00497	0.372504	no	no
CG3925	40486	CG3925	CRBN	1		5.3217	0.242019	no	no
nej	105115	CG15319	CREBBP & EP300	1	lethal	/	/	/	/									lethal
nej	3787	CG15319	CREBBP & EP300	0.96	lethal	/	/	/	/									lethal
Fcp1	106253	CG12252	CTDP1	1		5.61864	0.107864	no	no								2x
Fcp1	38640	CG12252	CTDP1	1		4.16243	0.948801	no	yes	1. mildly rough		5. fewer bristles					2x
Cul-4	105668	CG8711	CUL4B	1		5.66979	0.05234	no	yes	2. rough
Cul-4	44829	CG8711	CUL4B	1		5.03722	0.668032	no	yes	2. rough
CG5946	5226	CG5946	CYB5R3	1		4.89909	0.396789	no	yes	1. mildly rough
CG3835	30979	CG3835	D2HGDH	0.99		5.55499	0.25628	no	no
CG3835	107179	CG3835	D2HGDH	0.99		5.66614	0.08888	no	yes	1. mildly rough
CG31739	107026	CG31739	DARS2	1		4.66144	0.104547	no	yes	2. rough
CG31739	21410	CG31739	DARS2	1		3.89902	0.762197	yes	no										Decreased amplitude	no	no	some vacuoles, some dark PR cytplasms	some vacuoles
CG5599	106456	CG5599	DBT	1		5.39231	0.188562	no	yes	2. rough
CG5599	16506	CG5599	DBT	0.99		4.83909	0.1865	no	yes	1. mildly rough	3. partially fused ommatidia	5. fewer bristles		10. loss of pigmentation
DIP2	27796	CG7020	DIP2B	1		4.79909	0.204391	no	no
DIP2	27797	CG7020	DIP2B	1		4.83851	0.0952551	no	no
Nop60B	46279	CG3333	DKC1	1		4.42498	0.265023	no	yes	1. mildly rough
Nop60B	46282	CG3333	DKC1	1		4.70818	0.573355	no	yes	1. mildly rough
CG7430	106126	CG7430	DLD	1		5.81132	0.0187215	no	no
CG7430	28011	CG7430	DLD	1		3.83784	0.751968	yes	no								2x		Defective depolarization	no	no	many vacuoles	many vacuoles
dlg1	41136	CG1725	DLG3	1		4.75254	0.308373	no	no
dlg1	41134	CG1725	DLG3	1	lethal	/	/	/	/									lethal
Dys	19230	CG34157	DMD	1		4.64307	0.59357	no	no
Dys	106401	CG34157	DMD	1		5.48473	0.276656	no	no
Dys	106578	CG34157	DMD	1		5.54793	0.098009	no	yes	2. rough
Dys	46610	CG34157	DMD	0.95		5.25364	0.212232	no	yes	2. rough		8. long bristles			11. small eye	12. wrinkled surface
CG7394	101490	CG7394	DNAJC19	1		4.78213	0.283611	no	no
CG7394	9210	CG7394	DNAJC19	1		4.29845	0.254287	no	no								2x
CG5287	51882	CG5287	DPAGT1	1	lethal	/	/	/	/									lethal
CG5287	51883	CG5287	DPAGT1	0.99	lethal	/	/	/	/									lethal
CG10166	46386	CG10166	DPM1	1	lethal	/	/	/	/									lethal
CG10166	13731	CG10166	DPM1	1		5.59787	0.116082	no	no
su(r)	19279	CG2194	DPYD	1		5.26569	0.234316	no	no								2x
su(r)	100560	CG2194	DPYD	1		5.7789	0.105491	no	yes	1. mildly rough
CG8230	107019	CG8230	DYM	1		5.17778	0.0346944	no	yes	2. rough				10. loss of pigmentation
CG8230	37160	CG8230	DYM	1		5.28794	0.284353	no	no
PEK	16427	CG2087	EIF2AK3	1		4.901	0.417162	no	yes	2. rough
E5	47794	CG9930	EMX2	1		5.2676	0.229026	no	no
E5	45513	CG9930	EMX2	1					no								1x PS:5,3
Xpd	106998	CG9433	ERCC2	1		5.04321	0.185401	no	no
Xpd	41021	CG9433	ERCC2	1	partially lethal	/	/	/	no									fully viable
hay	105524	CG8019	ERCC3	1		5.75422	0.163708	no	no
hay	41022	CG8019	ERCC3	1		4.89655	0.146298	no	no								2x
mus201	50555	CG10890	ERCC5	1		4.836	0.156275	no	no
eco	35982	CG8598	ESCO2	1		5.38462	0.21349	no	yes	1. mildly rough
eco	105957	CG8598	ESCO2	1		4.74663	0.238148	no	yes	2. rough
btl	27108	CG32134	FGFR2 & FGFR3	1		5.2533	0.378767	no	no
htl	40627	CG7223	FGFR2 & FGFR3	1		5.50119	0.119516	no	yes			6. no bristles
htl	6692	CG7223	FGFR2 & FGFR3	1		5.25505	0.19571	no	no								2x
btl	950	CG32134	FGFR2 & FGFR3	0.98		5.47696	0.23643	no	no
btl	947	CG32134	FGFR2 & FGFR3	0.98		4.20925	0.3626	no	no
CG15651	37206	CG15651	FKRP	1		5.78665	0.17767	no	no								2x
CG15651	105421	CG15651	FKRP	1		5.31808	0.041084	no	yes	2. rough				10. loss of pigmentation
cher	107451	CG3937	FLNA	1		4.86621	0.281975	no	yes	1. mildly rough
Fmr1	8933	CG6203	FMR1	1		4.371	0.207691	no	yes	2. rough
slp2	37657	CG2939	FOXG1	1		5.54056	0.157074	no	no
slp2	37658	CG2939	FOXG1	1		5.48847	0.228758	no	no
FoxP	15732	CG16899	FOXP2	1		5.16742	0.254263	no	no
FoxP	15735	CG16899	FOXP2	1		5.07904	0.398957	no	no
Fuca	50641	CG6128	FUCA1	1		5.00557	0.244732	no	yes	2. rough
Gad1	32344	CG14994	GAD1	1		5.28161	0.261668	no	yes	2. rough
Gale	106750	CG12030	GALE	1		5.54025	0.00978387	no	yes	1. mildly rough							2x
Gale	47408	CG12030	GALE	1		5.1403	0.347631	no	yes	1. mildly rough		5. fewer bristles
Galt	29088	CG9232	GALT	1		5.5756	0.14058	no	no								2x
Galt	100025	CG9232	GALT	1		5.71848	0.219874	no	no
Pu	105761	CG9441	GCH1	1		3.55763	0.595773	yes	no										Decreased amplitude	no	no	some vacuoles, some dark PR cytplasms	many vacuoles
Pu	107296	CG9441	GCH1	1		4.9984	0.0932364	no	yes	1. mildly rough
Pu	33923	CG9441	GCH1	0.99		4.77854	0.17565	no	no
ppl	101751	CG7758	GCSH	1		5.75853	0.100768	no	no
ppl	12823	CG7758	GCSH	1		4.26291	0.203016	no	yes	2. rough
Gdi	26537	CG4422	GDI1	0.99		5.01767	0.581896	no	yes	1. mildly rough
Gyk	52478	CG18374	GK	1		5.57276	0.0796441	no	yes	1. mildly rough
CG3999	105165	CG3999	GLDC	1		5.61831	0.0595268	no	no
CG3999	26354	CG3999	GLDC	1		5.50167	0.0980704	no	no
CG3999	26352	CG3999	GLDC	1		4.82243	0.285143	no	no
ci	105620	CG2125	GLI2 & GLI3	1		5.20083	0.14673	no	no
ci	51479	CG2125	GLI2 & GLI3	1		4.70295	0.129786	no	yes	2. rough
G-salpha60A	24959	CG2835	GNAS	1		4.48276	0.292596	no	no								2x
G-salpha60A	105485	CG2835	GNAS	1		5.79351	0.0997334	no	no
Dhap-at	1429	CG4625	GNPAT	1		4.63608	0.363132	no	no
Dhap-at	103577	CG4625	GNPAT	1		4.99068	0.0580172	no	yes	1. mildly rough
dally	14136	CG4974	GPC3	1		5.18064	0.259348	no	no
cin	19280	CG2945	GPHN	1		4.92133	0.461643	no	no
cin	105441	CG2945	GPHN	1		5.47654	0.227725	no	no
Glu-RI	44439	CG8442	GRIA3	1		4.33191	0.448849	no	yes	1. mildly rough
Glu-RI	44438	CG8442	GRIA3	1		4.53894	0.347822	no	no
CG3822	40985	CG3822	GRIK2	1		4.77765	0.203212	no	yes	2. rough
Cchl	45021	CG6022	HCCS	1		5.56529	0.314078	no	no
Cchl	101382	CG6022	HCCS	1		2.86073	0.281879	yes	no										Defective depolarization	no	no	many dark PR cytoplasms	many vacuoles
Cchl	45020	CG6022	HCCS	1		4.79719	0.614178	no	no
Hcs	32301	CG14670	HLCS	1		5.05876	0.504849	no	yes	1. mildly rough
lab	100311	CG1264	HOXA1	0.99		5.59259	0.184316	no	yes	1. mildly rough	3. partially fused ommatidia		9. necrosis
CG11796	103482	CG11796	HPD	1		5.60719	0.165021	no	yes	2. rough
CG11796	31564	CG11796	HPD	0.99		3.8843	1.13894	yes	yes	2. rough							2x		n.d.	n.d.	n.d.	n.d.	n.d.
Ras85D	106642	CG9375	HRAS & KRAS	1		5.64421	0.0594017	no	yes	2. rough
Ras85D	28129	CG9375	HRAS & KRAS	1		5.45843	0.207021	no	yes	2. rough
scu	37083	CG7113	HSD17B10	1		5.56525	0.28782	no	yes	2. rough		5. fewer bristles
scu	37085	CG7113	HSD17B10	1		5.33793	0.101887	no	yes	2. rough						13. dented surface
CG12014	105970	CG12014	IDS	1		5.59004	0.00227394	no	yes	2. rough
CG12014	13990	CG12014	IDS	1		5.1772	0.238425	no	no
CG6201	13245	CG6201	IDUA	1		4.73901	0.391671	no	yes	1. mildly rough
CG6201	103201	CG6201	IDUA	1		5.447	0.181273	no	no
key	7723	CG16910	IKBKG	1		4.49538	0.216729	no	no
key	100257	CG16910	IKBKG	1		5.54262	0.211248	no	yes	1. mildly rough
CG10426	16048	CG10426	INPP5E	1		5.53448	0.150307	no	no
siz	106168	CG32434	IQSEC2	1		5.58615	0.143634	no	no
siz	36627	CG32434	IQSEC2	1					no								1x PS ~5,09
Task7	8565	CG9361	KCNK9	1		5.02874	0.430766	no	no								2x
Task7	8564	CG9361	KCNK9	1		5.12208	0.325747	no	no
Task7	106135	CG9361	KCNK9	1		5.85766	0.0650395	no	no
lid	103830	CG9088	KDM5C	1		5.7402	0.205472	no	no
lid	42204	CG9088	KDM5C	1		5.27949	0.190489	no	no
lid	42203	CG9088	KDM5C	1		4.92897	0.048414	no	no
CG14043	17351	CG14043	KIAA1279	1		4.51406	0.250833	no	yes	2. rough
CG14043	103620	CG14043	KIAA1279	1		5.59068	0.227843	no	no
Nrg	6688	CG1634	L1CAM	1		5.01327	0.298924	no	yes	2. rough
Nrg	27202	CG1634	L1CAM	1		4.35796	0.566475	no	yes	1. mildly rough
Nrg	27201	CG1634	L1CAM	1		4.82146	0.646362	no	yes	1. mildly rough
CG10639	30737	CG10639	L2HGDH	1		4.79797	0.365405	no	no
CG10639	103602	CG10639	L2HGDH	0.86		5.75111	0.151256	no	yes	1. mildly rough
wb	3141	CG15288	LAMA2	1		2.75886	0.550089	yes	yes	2. rough			9. necrosis	10. loss of pigmentation					Defective depolarization	no	no	small vesicular structures	pigment cells intact but many vesicular structures
wb	108020	CG15288	LAMA2	1		5.31458	0.274205	no	no								2x
Lamp1	7308	CG3305	LAMP2	1		4.62535	0.222402	no	no								2x
Lamp1	7309	CG3305	LAMP2	1		5.39802	0.374797	no	yes	1. mildly rough
Lig4	107044	CG12176	LIG4	1		5.58741	0.113308	no	yes	2. rough
CG12582	15028	CG12582	MANBA	1		5.27596	0.347162	no	no
Dsor1	40026	CG15793	MAP2K1 & MAP2K2	1		4.78346	0.14459	no	yes	2. rough
Dsor1	40025	CG15793	MAP2K1 & MAP2K2	1		5.15228	0.0358255	no	no
Dsor1	107276	CG15793	MAP2K1 & MAP2K2	1		5.31154	0.249829	no	yes	1. mildly rough
Sam-S	103143	CG2674	MAT1A	1	partially lethal	/	/	/	yes				9. necrosis					lethal
Sam-S	7168	CG2674	MAT1A	1	lethal	/	/	/	/									lethal
CG2118	25406	CG2118	MCCC1	1		5.32545	0.224338	no	no
CG3267	13259	CG3267	MCCC2	1		4.87412	0.553565	no	no
CG3267	105961	CG3267	MCCC2	1		5.50877	0.282342	no	no
trpml	108088	CG8743	MCOLN1	0.99		5.51564	0.0947691	no	yes	1. mildly rough
trpml	45989	CG8743	MCOLN1	0.97		2.68506	0.103295	yes	yes	2. rough				10. loss of pigmentation	11. small eye	12. wrinkled surface			Defective depolarization	no	no	vacuoles	compromised
kto	23143	CG8491	MED12	1		4.74915	0.369212	no	yes		4. fused ommatidia			10. loss of pigmentation
kto	23142	CG8491	MED12	1		5.43184	0.253904	no	yes	2. rough				10. loss of pigmentation
Mgat2	1381	CG7921	MGAT2	1		5.45573	0.276077	no	no
Mgat2	1380	CG7921	MGAT2	1		4.69916	0.360452	no	no
CG12118	107834	CG12118	MMADHC	1		5.28266	0.0926742	no	no
CG12118	39688	CG12118	MMADHC	1		5.1228	0.553686	no	no
Mocs2	15990	CG10238	MOCS2	1		5.03386	0.314419	no	no
Mocs2	106248	CG10238	MOCS2	1		5.68888	0.0453883	no	no
CG3792	48233	CG3792	MPDU1	1		5.47169	0.0631755	no	no
CG3792	7862	CG3792	MPDU1	1		5.08074	0.419154	no	no
CG14882	103984	CG14882	MTRR	1		5.57189	0.0781013	no	no								2x
CG14882	38839	CG14882	MTRR	0.99		5.33023	0.0524981	no	no								2x
CG33671	49773	CG33671	MVK	1		4.62138	0.196039	no	no								2x
CG33671	49772	CG33671	MVK	1		4.87218	0.496639	no	no
dm	106066	CG10798	MYCN	1		5.61096	0.185976	no	yes	1. mildly rough
dm	2948	CG10798	MYCN	1	partially lethal	/	/	/	yes	2. rough		8. long bristles	9. necrosis			12. wrinkled surface		lethal
didum	44291	CG2146	MYO5A	1		5.49713	0.311945	no	yes			8. long bristles
didum	16902	CG2146	MYO5A	1		4.40267	0.325665	no	no
nbs	28215	CG6754	NBN	1		5.32005	0.186626	no	no
nbs	28216	CG6754	NBN	1		5.50818	0.138845	no	yes	1. mildly rough
CG9350	30619	CG9350	NDUFA11	1		5.58082	0.340992	no	yes	1. mildly rough
CG9350	102335	CG9350	NDUFA11	0.99		5.47046	0.338809	no	no
ND75	100733	CG2286	NDUFS1	1		5.50721	0.233278	no	no
ND75	52047	CG2286	NDUFS1	1		5.25994	0.297241	no	no
CG1970	108068	CG1970	NDUFS2	1		5.53137	0.0953055	no	yes	1. mildly rough
CG1970	38225	CG1970	NDUFS2	1		3.88144	0.402605	yes	no										Defective depolarization	no	loss of some PRs	some vacuoles	some vacuoles
CG12079	103412	CG12079	NDUFS3	1					no								1x (PS 5,3) with ~30 flies
CG12203	101489	CG12203	NDUFS4	1		5.4881	0.166936	no	no
CG12203	42983	CG12203	NDUFS4	1		4.59228	0.25797	no	no								2x
CG12203	42984	CG12203	NDUFS4	1	lethal	/	/	/	/									lethal
ND23	21749	CG3944	NDUFS8	1		4.79836	0.421659	no	no
ND23	21748	CG3944	NDUFS8	1		4.91333	0.258159	no	no
CG9140	43184	CG9140	NDUFV1	1		3.32388	0.732699	yes	yes	1. mildly rough									Defective depolarization	n.d.	n.d.	n.d.	n.d.
CG9140	43183	CG9140	NDUFV1	1		3.39929	0.680087	yes	no										Defective depolarization	no	loss of some PRs	some vacuoles	some vacuoles
Nf1	35877	CG8318	NF1	1		5.06296	0.300685	no	no
scro	33902	CG17594	NKX2-1	1		3.91889	0.572774	yes	no										Defective depolarization	no	no	small vesicular structures, some dark PR cytoplasms	pigment cells intact but many vesicular structures
Nlg1	42616	CG31146	NLGN3 & NLGN4	1		4.26079	0.699826	no	no
Nlg1	104209	CG31146	NLGN3 & NLGN4	1		5.76682	0.109038	no	no
Nrx-1	4306	CG7050	NRXN1	1		5.03649	0.221312	no	no								2x
Nrx-1	36326	CG7050	NRXN1	1		4.93101	0.156066	no	no
Mes-4	10837	CG4976	NSD1	0.99		4.77716	0.15093	no	yes	1. mildly rough
Mes-4	10836	CG4976	NSD1	0.99		4.22076	0.582464	no	no
Nrk	103804	CG4007	NTRK1	1		5.71662	0.170775	no	no
Nrk	42442	CG4007	NTRK1	1		4.89372	0.155957	no	yes	1. mildly rough
Ocrl	34649	CG3573	OCRL	1		4.70097	0.600469	no	no
Graf	42165	CG8948	OPHN1	1		4.46597	0.225444	no	no
Graf	42166	CG8948	OPHN1	1					yes	1. mildly rough							1x PS: 4,1
Lis-1	6216	CG8440	PAFAH1B1	1		2.51113	0.748761	yes	yes	2. rough		5. fewer bristles							Defective depolarization	n.d.	n.d.	n.d.	n.d.
Lis-1	106777	CG8440	PAFAH1B1	1		3.16104	0.0719717	yes	yes	2. rough		6. no bristles							Defective depolarization	n.a.	dramatic (loss of 1-6 PRs in every ommatidium)	devastated	n.a.
Pak	12553	CG10295	PAK3	1		5.26579	0.465359	no	yes	1. mildly rough
fbl	101437	CG5725	PANK2	1		5.63929	0.19707	no	yes	1. mildly rough								lethal
fbl	44157	CG5725	PANK2	1	lethal	/	/	/	/									lethal
CG1516	105936	CG1516	PC	1		5.22016	0.420138	no	yes	2. rough							2x
CG1516	41577	CG1516	PC	1		4.70455	0.182134	no	no
cp309	101645	CG33957	PCNT	1		5.56792	0.169534	no	no
cp309	101296	CG33957	PCNT	0.99		4.47664	0.220055	no	yes	2. rough
qless	106326	CG31005	PDSS1	1		5.21556	0.0650071	no	no
CG10585	31273	CG10585	PDSS2	1		5.59964	0.169893	no	no
CG10585	31272	CG10585	PDSS2	1		4.89378	0.227882	no	no
Dip-C	27475	CG5663	PEPD	1		4.99068	0.264673	no	yes	1. mildly rough
Dip-C	27476	CG5663	PEPD	1		5.41422	0.257629	no	no
pex1	27743	CG6760	PEX1	1		4.66511	0.0570943	no	yes	2. rough				10. loss of pigmentation
pex1	27741	CG6760	PEX1	1		5.5374	0.291204	no	no
pex10	46613	CG7864	PEX10	1		5.81551	0.108019	no	no								2x
pex12	34671	CG3639	PEX12	1		4.38523	0.436575	no	no
pex13	108829	CG4663	PEX13	1		5.55442	0.190856	no	yes	2. rough
pex13	39544	CG4663	PEX13	1		5.64012	0.149397	no	yes	1. mildly rough							2x
CG14815	42332	CG14815	PEX5	1		5.32821	0.468065	no	no
CG14815	43473	CG14815	PEX5	1		5.62583	0.0414939	no	no								2x
CG11919	32429	CG11919	PEX6	1		5.19798	0.544883	no	no
CG11919	32430	CG11919	PEX6	1		4.49874	0.133618	no	yes	2. rough
CG6486	43805	CG6486	PEX7	1		3.98582	0.146324	yes	no								2x		Defective depolarization	no	loss of some PRs	some vacuoles, some dark PR cytplasms	some vacuoles
CG6486	108795	CG6486	PEX7	1		5.57159	0.234141	no	no
CG6287	40358	CG6287	PHGDH	1		5.37786	0.0725171	no	no
CG6287	100689	CG6287	PHGDH	1		5.35958	0.197708	no	yes	1. mildly rough
veg	8144	CG6657	PIGV	1		4.56042	0.359981	no	no
veg	104411	CG6657	PIGV	1		4.29484	0.584761	no	yes	2. rough		8. long bristles	9. necrosis	10. loss of pigmentation	11. small eye	12. wrinkled surface	2x
M6	101757	CG7540	PLP1	1		4.92692	0.501806	no	no
CG10688	39715	CG10688	PMM2	1		5.39381	0.129492	no	no
CG10688	107619	CG10688	PMM2	1		5.64558	0.130169	no	no
CG16758	109496	CG16758	PNP	1		5.5395	0.221532	no	yes	1. mildly rough
CG16758	32716	CG16758	PNP	1		3.22422	0.670152	yes	yes	1. mildly rough									No phenotype	n.d.	n.d.	n.d.	n.d.
tw	5583	CG12311	POMT2	1		4.87884	0.159761	no	no
tw	5584	CG12311	POMT2	1		4.88797	0.0887161	no	no
tw	5583	CG12311	POMT2	1		4.71683	0.17663	no	no
por	100780	CG6205	PORCN	1		5.70531	0.0669392	no	no
por	47864	CG6205	PORCN	0.99		5.03662	0.12461	no	no
Ppox	100577	CG5796	PPOX	1		5.24311	0.0798977	no	yes		4. fused ommatidia	5. fewer bristles
Ppox	40607	CG5796	PPOX	1		4.76836	0.289793	no	no
PQBP1	39724	CG11820	PQBP1	1		4.49788	0.378292	no	no
PQBP1	39725	CG11820	PQBP1	1		3.63575	0.0775773	no	no
PQBP1	100381	CG11820	PQBP1	1		5.30297	0.274098	no	no
CG6767	35111	CG6767	PRPS1	1		3.0255	0.570012	yes	no										Defective depolarization	no	no	some vacuoles	many vacuoles
CG6767	35112	CG6767	PRPS1	1		5.1704	0.148324	no	no
CG6767	109894	CG6767	PRPS1	1		4.76111	0.31008	no	yes	1. mildly rough		5. fewer bristles	9. necrosis
Pten	35731	CG5671	PTEN	1		4.54047	0.349911	no	no
Pten	101475	CG5671	PTEN	1		4.64545	0.291667	no	yes			8. long bristles
csw	108352	CG3954	PTPN11	1		5.26303	0.130881	no	yes	2. rough
csw	21756	CG3954	PTPN11	1		5.20571	0.0484873	no	yes	2. rough							2x
CG4159	109412	CG4159	PUS1	1		5.50441	0.243617	no	yes	1. mildly rough
CG4159	26397	CG4159	PUS1	1		4.90147	0.340294	no	yes	2. rough
CG5840	109908	CG5840	PYCR1	1		5.6358	0.138992	no	yes	1. mildly rough
Rab39	31665	CG12156	RAB39B	1		5.03855	0.664572	no	yes	2. rough			9. necrosis	10. loss of pigmentation			2x
Rab39	31666	CG12156	RAB39B	1		4.8109	0.30784	no	yes	2. rough	3. partially fused ommatidia			10. loss of pigmentation		12. wrinkled surface	2x
CG31935	109028	CG31935	RAB3GAP1	1		5.46726	0.105224	no	yes	1. mildly rough							2x
CG31935	25922	CG31935	RAB3GAP1	1		5.35974	0.276918	no	no								2x
rab3-GAP	27823	CG7061	RAB3GAP2	1		5.64539	0.276238	no	no
rab3-GAP	27824	CG7061	RAB3GAP2	1		5.1692	0.273273	no	no
rab3-GAP	106905	CG7061	RAB3GAP2	1		5.63965	0.175373	no	yes	2. rough
phl	20909	CG2845	RAF1 & BRAF	1		4.45965	0.0870927	no	no
phl	107766	CG2845	RAF1 & BRAF	1		5.62399	0.212202	no	yes	1. mildly rough
CG5098	27356	CG5098	RAI1	0.99		5.12754	0.583008	no	no
CG4806	26633	CG4806	RBM28	1		4.7732	0.390656	no	no
CG4806	26635	CG4806	RBM28	1		5.11071	0.409112	no	yes	1. mildly rough							2x
CG3149	7073	CG3149	RFT1	1					no								1x PS5,5 (~30 flies)
CG3149	47560	CG3149	RFT1	1		4.82098	0.101353	no	no
CG13690	100017	CG13690	RNASEH2A	1		5.6268	0.06301	no	no
CG13690	24648	CG13690	RNASEH2A	1		5.68958	0.17383	no	yes	1. mildly rough							2x
CG11164	3180	CG11164	RNASEH2B	1		5.06955	0.188784	no	yes	1. mildly rough
CG11164	103608	CG11164	RNASEH2B	1		5.60291	0.130009	no	no
CG30105	40887	CG30105	RNASEH2C	1		5.37552	0.137056	no	yes	1. mildly rough
CG30105	19204	CG30105	RNASEH2C	1		5.04091	0.29322	no	no
qm	101499	CG8593	RPL10	1		2.99111	0.828528	yes	no										Defective depolarization	no	dramatic (loss if 1-6 PRs in every ommatidium)	small vesicular structures and some vacuoles	small vesicular structures and some vacuoles
qm	47000	CG8593	RPL10	1		5.28031	0.0718488	no	no
qm	47001	CG8593	RPL10	1		5.29918	0.270308	no	no
S6kII	101451	CG17596	RPS6KA3	1		5.39039	0.125041	no	yes	1. mildly rough
S6kII	5702	CG17596	RPS6KA3	0.93		3.90763	0.566303	yes	yes	2. rough		8. long bristles			11. small eye	12. wrinkled surface			Defective depolarization	folded retina	no	some vacuoles, some dark PR cytplasms	many vacuoles
salr	28386	CG4881	SALL1	1		5.03199	0.324036	no	yes	2. rough	3. partially fused ommatidia
dve	109538	CG5799	SATB2	1		5.5658	0.160617	no	no
Scox	100005	CG8885	SCO2	1		5.45651	0.174947	no	no
Scox	7861	CG8885	SCO2	1		4.97415	0.211808	no	no
ash1	108832	CG8887	SETBP1	1		4.20188	0.0799026	no	yes	2. rough
ash1	28982	CG8887	SETBP1	1		3.90674	0.899193	yes	no										No phenotype	n.d.	n.d.	n.d.	n.d.
Prosap	21218	CG30483	SHANK3	1		4.52522	0.258962	no	yes	2. rough				10. loss of pigmentation			2x
Prosap	21216	CG30483	SHANK3	1		4.59446	0.406867	no	yes	2. rough
Prosap	44830	CG30483	SHANK3	1		4.44717	0.393911	no	no
Prosap	103592	CG30483	SHANK3	1		5.40556	0.0419435	no	yes	2. rough
hh	1403	CG4637	SHH	1		5.51888	0.215706	no	yes	2. rough
hh	43255	CG4637	SHH	0.98		4.82214	0.105844	no	yes	2. rough
Sur-8	104380	CG5407	SHOC2	1		5.67531	0.06014	no	yes	1. mildly rough
Sur-8	27411	CG5407	SHOC2	1		4.32923	0.361302	no	yes	2. rough
Shroom	100672	CG34379	SHROOM4	1		5.13477	0.066538	no	no								2x
Shroom	107966	CG34379	SHROOM4	1		5.41365	0.130672	no	no
CG10420	108354	CG10420	SIL1	1		5.35776	0.360088	no	yes	1. mildly rough
CG10420	1753	CG10420	SIL1	1		5.14225	0.233931	no	yes	2. rough
kcc	10278	CG5594	SLC12A6	1		5.06346	0.247087	no	no
kcc	101742	CG5594	SLC12A6	1		5.6838	0.100641	no	yes	1. mildly rough
kar	37348	CG12286	SLC16A2	1		5.11368	0.301217	no	no
kar	105429	CG12286	SLC16A2	1		5.44969	0.254105	no	no
CG4288	104145	CG4288	SLC17A5	1		5.80408	0.0920815	no	yes	1. mildly rough
CG1628	47475	CG1628	SLC25A15	1		4.67691	0.284209	no	no
CG1628	19268	CG1628	SLC25A15	1		5.17416	0.306957	no	no
CG18347	106319	CG18347	SLC25A22	0.99		5.50528	0.125541	no	no
Glut1	13328	CG1086	SLC2A1	1		5.32695	0.414436	no	yes	1. mildly rough							2x
Glut1	101365	CG1086	SLC2A1	1		5.57853	0.178935	no	no
Glut1	13326	CG1086	SLC2A1	1		4.97459	0.47404	no	yes	2. rough
Gfr	42623	CG9620	SLC35C1	1		5.12518	0.269153	no	no
Gfr	105410	CG9620	SLC35C1	1		5.35445	0.185807	no	yes	2. rough
Ndae1	3664	CG42253	SLC4A4	1		5.24363	0.0960738	no	yes	1. mildly rough
Ndae1	107948	CG42253	SLC4A4	0.99		5.67634	0.146233	no	yes	2. rough				10. loss of pigmentation
SMC1	6532	CG6057	SMC1A	0.99		5.3246	0.250846	no	no
CAP	19054	CG18408	SMC3	1		4.45552	0.107737	no	no
CAP	106309	CG18408	SMC3	1		4.10669	0.5106	no	yes	1. mildly rough
CG3376	12226	CG3376	SMPD1	1		5.34249	0.100838	no	no
CG3376	12227	CG3376	SMPD1	1		5.15455	0.347125	no	no								2x
CG4300	26501	CG4300	SMS	1		5.29922	0.177508	no	no
CG4300	105402	CG4300	SMS	1		4.80172	0.388314	no	yes	2. rough	3. partially fused ommatidia		9. necrosis	10. loss of pigmentation
usnp	18173	CG11173	SNAP29	1		2.27228	0.535916	yes	no										Synaptic defect	no	loss of some PRs	small vesicular structures	some vacuoles
usnp	18172	CG11173	SNAP29	1		2.58641	1.21147	yes	no										No phenotype	n.d.	n.d.	n.d.	n.d.
Sos	106925	CG7793	SOS1	0.98		5.25538	0.279	no	yes	2. rough
Sos	42849	CG7793	SOS1	0.98		5.60294	0.145581	no	yes	2. rough							2x
Spred	18025	CG10155	SPRED1	1		5.39135	0.14621	no	no
Spred	18024	CG10155	SPRED1	1		5.36353	0.243127	no	no
CG7280	18550	CG7280	SUOX	1		5.12429	0.112853	no	no
CG7280	105942	CG7280	SUOX	0.97		5.37922	0.389332	no	no
Surf1	100711	CG9943	SURF1	1	partially lethal	4.26176	0.272646	no	yes		4. fused ommatidia		9. necrosis	10. loss of pigmentation			2 x	lethal
Surf1	48886	CG9943	SURF1	1		5.01686	0.416667	no	no
Surf1	5081	CG9943	SURF1	1		5.39331	0.110508	no	yes	2. rough
Syn	46482	CG3985	SYN1	1		4.70136	0.136593	no	yes	2. rough
Syn	46480	CG3985	SYN1	1		4.55362	0.187011	no	yes	1. mildly rough
CG42684	23432	CG42684	SYNGAP1	1		5.4226	0.207316	no	no
CG42684	20983	CG42684	SYNGAP1	1		5.12059	0.246883	no	yes	1. mildly rough
CG1461	107950	CG1461	TAT	1		5.44132	0.18047	no	no
tbce	34388	CG7861	TBCE	1		1.26545	0.0837219	yes	yes	1. mildly rough									n.d.	n.d.	n.d.	n.d.	n.d.
tbce	105246	CG7861	TBCE	1		1.68938	0.311065	yes	yes	1. mildly rough			9. necrosis						Defective depolarization	distal misposition of R8, rhabdomere extention defect	n.a.	n.a.	n.a.
da	51297	CG5102	TCF4	1		4.00287	0.245702	no	yes			6. no bristles
da	51300	CG5102	TCF4	1		5.59171	0.0671527	no	yes			5. fewer bristles
da	105258	CG5102	TCF4	1		5.80467	0.0598771	no	yes			6. no bristles
babo	106092	CG8224	TGFBR1	1		5.01424	0.222929	no	no
babo	853	CG8224	TGFBR1	1		5.02186	0.502316	no	no								2x
put	37279	CG7904	TGFBR2	1		5.2381	0.179583	no	yes	2. rough							2x
put	107071	CG7904	TGFBR2	1		5.46359	0.0597247	no	yes	2. rough				10. loss of pigmentation
Eip78C	10396	CG18023	THRB	1		5.69363	0.315425	no	yes	2. rough							2x
Tim8	40332	CG1728	TIMM8A	1		4.51637	0.561887	no	no
Tim8	101349	CG1728	TIMM8A	1		5.55614	0.158493	no	no
CG15923	37373	CG15923	TMEM67	1		4.70381	0.204631	no	yes	2. rough
CG15923	107011	CG15923	TMEM67	1		5.37556	0.0439685	no	yes	1. mildly rough
Tpi	25643	CG2171	TPI1	1	lethal	/	/	/	/									fully viable
Tpi	25644	CG2171	TPI1	1		4.98446	0.511441	no	no
CG3165	25785	CG3165	TREX1	1		3.91272	0.0998633	yes	yes	1. mildly rough							2x		Defective depolarization	no	no	many dark PR cytoplasms	some vacuoles
CG3165	103480	CG3165	TREX1	1		5.77368	0.229503	no	no
Tsc1	22252	CG6147	TSC1	1		4.96233	0.450804	no	no
gig	6314	CG6975	TSC2	0.99		5.03615	0.403748	no	yes			8. long bristles
BBS8	32058	CG13691	TTC8	1		5.01411	0.42652	no	no
alphaTub84B	107109	CG1913	TUBA1A	1		1.3869	0.0420897	yes	yes	2. rough		7. stubble bristles					2x		No phenotype	n.d.	n.d.	n.d.	n.d.
alphaTub84B	52346	CG1913	TUBA1A	0.73		2.78288	1.08356	yes	yes	2. rough		7. stubble bristles							No phenotype	n.d.	n.d.	n.d.	n.d.
alphaTub84B	52345	CG1913	TUBA1A	0.73		1.84651	0.370302	yes	yes	1. mildly rough									n.d.	n.d.	n.d.	n.d.	n.d.
betaTub85D	24144	CG9359	TUBB2B	0.96		4.61175	0.496803	no	yes	1. mildly rough
CG7830	4253	CG7830	TUSC3 & MAGT1	1		3.63564	0.313273	yes	yes	2. rough									Defective depolarization	no	no	some vacuoles	many vacuoles
CG7830	105649	CG7830	TUSC3 & MAGT1	1		5.68336	0.0398568	no	yes	2. rough							2x
UbcD6	23230	CG2013	UBE2A	1	partially lethal	/	/	/	yes	2. rough			9. necrosis					lethal
UbcD6	46927	CG2013	UBE2A	1	partially lethal	/	/	/	yes	2. rough			9. necrosis					lethal
Ube3a	45876	CG6190	UBE3A	1		4.97124	0.844662	no	no
Ube3a	100130	CG6190	UBE3A	1		5.67206	0.0321216	no	yes	2. rough
CG9086	28961	CG9086	UBR1	1		5.6069	0.0615913	no	no
CG9086	108902	CG9086	UBR1	1		5.24922	0.186232	no	yes	2. rough
pyd3	25610	CG3027	UPB1	1		4.73333	0.329983	no	no								2x
pyd3	25609	CG3027	UPB1	1		5.05932	0.41947	no	no								2x
Upf3	31445	CG11184	UPF3B	0.99		4.70062	0.325275	no	yes	1. mildly rough		8. long bristles
Upf3	31444	CG11184	UPF3B	0.99		4.9552	0.58063	no	yes	1. mildly rough
LpR1	106364	CG31094	VLDLR	1		5.69094	0.259549	no	yes	2. rough
LpR1	14756	CG31094	VLDLR	0.99		5.29993	0.0981638	no	yes	1. mildly rough
CG15523	47481	CG15523	VPS13B	1		5.61056	0.272177	no	no
Xpac	40368	CG6358	XPA	1		4.56344	0.405738	no	no
Nab2	27487	CG5720	ZC3H14	1		5.08619	0.285804	no	no
app	106488	CG42318	ZDHHC9	1		5.59168	0.174644	no	no
zfh1	103205	CG1322	ZEB2	1		5.23219	0.127238	no	yes	1. mildly rough
zfh1	42856	CG1322	ZEB2	0.94		5.33037	0.20621	no	yes	1. mildly rough
opa	101531	CG1133	ZIC2	0.99		4.42732	0.499452	no	yes		4. fused ommatidia			10. loss of pigmentation

## Sheet: Phenotype groups
Table S1C
Lethal and partial lethal genes (total number: 18 genes)			ERG defects (total number: 21 genes)
Entrez Gene ID	Gene Symbol		Entrez Gene ID	Gene Symbol
477	ATP1A2		10564	ARFGEF2
488	ATP2A2		23545	ATP6V0A2
145173	B3GALTL		55157	DARS2
254065	BRWD3		1738	DLD
26047	CNTNAP2		2643	GCH1
1387	CREBBP		3052	HCCS
1741	DLG3		3908	LAMA2
1798	DPAGT1		84061	MAGT1
8813	DPM1		57192	MCOLN1
2033	EP300		4720	NDUFS2
2068	ERCC2		4723	NDUFV1
4143	MAT1A		7080	NKX2-1
4613	MYCN		5048	PAFAH1B1
4724	NDUFS4		5191	PEX7
80025	PANK2		5631	PRPS1
6834	SURF1		6134	RPL10
7167	TPI1		6197	RPS6KA3
7319	UBE2A		9342	SNAP29
			6905	TBCE
EMD-ID genes (total number: 163 genes)			11277	TREX1
Entrez Gene ID	Gene Symbol		7991	TUSC3
215	ABCD1
51099	ABHD5		Small eye_wrinkled_dented_surface genes (total number: 8 genes)
2182	ACSL4		Entrez Gene ID	Gene Symbol
90	ACVR1		26047	CNTNAP2
158	ADSL		1756	DMD
2334	AFF2		3028	HSD17B10
191	AHCY		57192	MCOLN1
203	AK1		4613	MYCN
5832	ALDH18A1		55650	PIGV
224	ALDH3A2		116442	RAB39B
7915	ALDH5A1		6197	RPS6KA3
29929	ALG6
79796	ALG9		Rough eye genes (total number: 84 genes)
1174	AP1S1		Entrez Gene ID	Gene Symbol
8905	AP1S2		215	ABCD1
8546	AP3B1		51099	ABHD5
54840	APTX		2182	ACSL4
10564	ARFGEF2		2334	AFF2
170302	ARX		191	AHCY
435	ASL		5832	ALDH18A1
488	ATP2A2		7915	ALDH5A1
538	ATP7A		29929	ALG6
545	ATR		79796	ALG9
546	ATRX		1174	AP1S1
549	AUH		8905	AP1S2
145173	B3GALTL		8546	AP3B1
129880	BBS5		10564	ARFGEF2
594	BCKDHB		488	ATP2A2
54880	BCOR		546	ATRX
91272	BOD1		91272	BOD1
673	BRAF		136647	C7orf11
26580	BSCL2		775	CACNA1C
136647	C7orf11		57545	CC2D2A
760	CA2		91949	COG7
775	CACNA1C		8450	CUL4B
54862	CC2D1A		55157	DARS2
57545	CC2D2A		1629	DBT
55835	CENPJ		1756	DMD
80184	CEP290		54808	DYM
55636	CHD7		9451	EIF2AK3
26047	CNTNAP2		157570	ESCO2
91949	COG7		79147	FKRP
1355	COX15		2332	FMR1
9150	CTDP1		2517	FUCA1
8450	CUL4B		2571	GAD1
1727	CYB5R3		2653	GCSH
728294	D2HGDH		2736	GLI2
55157	DARS2		2737	GLI3
1629	DBT		2898	GRIK2
1736	DKC1		3242	HPD
1756	DMD		3265	HRAS
1806	DPYD		3028	HSD17B10
54808	DYM		3423	IDS
9451	EIF2AK3		26128	KIAA1279
157570	ESCO2		3845	KRAS
2263	FGFR2		3897	L1CAM
2261	FGFR3		3908	LAMA2
79147	FKRP		3981	LIG4
2316	FLNA		84061	MAGT1
2332	FMR1		5604	MAP2K1
2517	FUCA1		5605	MAP2K2
2571	GAD1		57192	MCOLN1
2582	GALE		9968	MED12
2643	GCH1		4613	MYCN
2653	GCSH		5048	PAFAH1B1
2664	GDI1		5091	PC
2710	GK		5116	PCNT
2736	GLI2		5189	PEX1
2737	GLI3		5194	PEX13
8443	GNPAT		5190	PEX6
2892	GRIA3		55650	PIGV
2898	GRIK2		5781	PTPN11
3141	HLCS		80324	PUS1
3198	HOXA1		116442	RAB39B
3242	HPD		25782	RAB3GAP2
3265	HRAS		6197	RPS6KA3
3028	HSD17B10		6299	SALL1
3423	IDS		26040	SETBP1
3425	IDUA		85358	SHANK3
8517	IKBKG		6469	SHH
26128	KIAA1279		8036	SHOC2
3845	KRAS		64374	SIL1
3897	L1CAM		6513	SLC2A1
79944	L2HGDH		55343	SLC35C1
3908	LAMA2		8671	SLC4A4
3920	LAMP2		6611	SMS
3981	LIG4		6654	SOS1
84061	MAGT1		6834	SURF1
5604	MAP2K1		6853	SYN1
5605	MAP2K2		7048	TGFBR2
4143	MAT1A		7068	THRB
57192	MCOLN1		91147	TMEM67
9968	MED12		7846	TUBA1A
4613	MYCN		7991	TUSC3
4644	MYO5A		7319	UBE2A
4683	NBN		7337	UBE3A
126328	NDUFA11		197131	UBR1
4720	NDUFS2		7436	VLDLR
4723	NDUFV1
64324	NSD1		Mild rough eye genes (total number: 92 genes)
4914	NTRK1		Entrez Gene ID	Gene Symbol
4983	OPHN1		90	ACVR1
5048	PAFAH1B1		158	ADSL
5063	PAK3		191	AHCY
80025	PANK2		203	AK1
5091	PC		224	ALDH3A2
5116	PCNT		79796	ALG9
5184	PEPD		54840	APTX
5189	PEX1		170302	ARX
5194	PEX13		538	ATP7A
5190	PEX6		545	ATR
26227	PHGDH		549	AUH
55650	PIGV		145173	B3GALTL
4860	PNP		129880	BBS5
5498	PPOX		594	BCKDHB
5631	PRPS1		54880	BCOR
5728	PTEN		91272	BOD1
5781	PTPN11		673	BRAF
80324	PUS1		26580	BSCL2
5831	PYCR1		136647	C7orf11
116442	RAB39B		760	CA2
22930	RAB3GAP1		54862	CC2D1A
25782	RAB3GAP2		55835	CENPJ
5894	RAF1		80184	CEP290
55131	RBM28		55636	CHD7
10535	RNASEH2A		26047	CNTNAP2
79621	RNASEH2B		91949	COG7
84153	RNASEH2C		1355	COX15
6197	RPS6KA3		9150	CTDP1
6299	SALL1		1727	CYB5R3
26040	SETBP1		728294	D2HGDH
85358	SHANK3		1629	DBT
6469	SHH		1736	DKC1
8036	SHOC2		1806	DPYD
64374	SIL1		157570	ESCO2
9990	SLC12A6		2316	FLNA
26503	SLC17A5		2582	GALE
6513	SLC2A1		2643	GCH1
55343	SLC35C1		2664	GDI1
8671	SLC4A4		2710	GK
9126	SMC3		8443	GNPAT
6611	SMS		2892	GRIA3
6654	SOS1		3141	HLCS
6834	SURF1		3198	HOXA1
6853	SYN1		3425	IDUA
8831	SYNGAP1		8517	IKBKG
6905	TBCE		3897	L1CAM
6925	TCF4		79944	L2HGDH
7048	TGFBR2		3920	LAMP2
7068	THRB		5604	MAP2K1
91147	TMEM67		5605	MAP2K2
11277	TREX1		57192	MCOLN1
7249	TSC2		4613	MYCN
7846	TUBA1A		4683	NBN
347733	TUBB2B		126328	NDUFA11
7991	TUSC3		4720	NDUFS2
7319	UBE2A		4723	NDUFV1
7337	UBE3A		64324	NSD1
197131	UBR1		4914	NTRK1
65109	UPF3B		4983	OPHN1
7436	VLDLR		5063	PAK3
9839	ZEB2		80025	PANK2
7546	ZIC2		5184	PEPD
			5194	PEX13
NED-ID genes (total number: 90 genes)			26227	PHGDH
Entrez Gene ID	Gene Symbol		4860	PNP
56997	ADCK3		5631	PRPS1
56052	ALG1		80324	PUS1
79087	ALG12		5831	PYCR1
85365	ALG2		22930	RAB3GAP1
275	AMT		5894	RAF1
55129	ANO10		55131	RBM28
9459	ARHGEF6		10535	RNASEH2A
200894	ARL13B		79621	RNASEH2B
84100	ARL6		84153	RNASEH2C
259266	ASPM		6197	RPS6KA3
11285	B4GALT7		8036	SHOC2
582	BBS1		64374	SIL1
585	BBS4		9990	SLC12A6
27241	BBS9		26503	SLC17A5
593	BCKDHA		6513	SLC2A1
617	BCS1L		8671	SLC4A4
641	BLM		9126	SMC3
8573	CASK		6853	SYN1
875	CBS		8831	SYNGAP1
55755	CDK5RAP2		6905	TBCE
9382	COG1		91147	TMEM67
84342	COG8		11277	TREX1
27235	COQ2		7846	TUBA1A
1352	COX10		347733	TUBB2B
51185	CRBN		65109	UPF3B
57609	DIP2B		7436	VLDLR
131118	DNAJC19		9839	ZEB2
2018	EMX2
2071	ERCC3		Hairy eye genes (total number: 8 genes)
2073	ERCC5		Entrez Gene ID	Gene Symbol
2290	FOXG1		1756	DMD
27086	FOXP1		4613	MYCN
2592	GALT		4644	MYO5A
2731	GLDC		55650	PIGV
2778	GNAS		5728	PTEN
2719	GPC3		6197	RPS6KA3
10243	GPHN		7249	TSC2
56623	INPP5E		65109	UPF3B
23096	IQSEC2
51305	KCNK9		Necrosis genes (total number: 13 genes)
8242	KDM5C		Entrez Gene ID	Gene Symbol
4126	MANBA		51099	ABHD5
56922	MCCC1		10564	ARFGEF2
64087	MCCC2		3198	HOXA1
4247	MGAT2		3908	LAMA2
27249	MMADHC		4143	MAT1A
4338	MOCS2		4613	MYCN
9526	MPDU1		55650	PIGV
4552	MTRR		5631	PRPS1
4598	MVK		116442	RAB39B
4719	NDUFS1		6611	SMS
4722	NDUFS3		6834	SURF1
4728	NDUFS8		6905	TBCE
4763	NF1		7319	UBE2A
54413	NLGN3
57502	NLGN4X		Loss of pigmentation genes (total number: 18 genes)
9378	NRXN1		Entrez Gene ID	Gene Symbol
4952	OCRL		51099	ABHD5
23590	PDSS1		7915	ALDH5A1
57107	PDSS2		8546	AP3B1
5192	PEX10		1629	DBT
5193	PEX12		54808	DYM
5830	PEX5		79147	FKRP
5354	PLP1		3908	LAMA2
5373	PMM2		57192	MCOLN1
29954	POMT2		9968	MED12
64840	PORCN		5189	PEX1
10084	PQBP1		55650	PIGV
10743	RAI1		116442	RAB39B
91869	RFT1		85358	SHANK3
23314	SATB2		8671	SLC4A4
9997	SCO2		6611	SMS
57477	SHROOM4		6834	SURF1
6567	SLC16A2		7048	TGFBR2
10166	SLC25A15		7546	ZIC2
79751	SLC25A22
8243	SMC1A		No bristles genes (total number:4 genes)
6609	SMPD1		Entrez Gene ID	Gene Symbol
161742	SPRED1		2263	FGFR2
6821	SUOX		2261	FGFR3
6898	TAT		5048	PAFAH1B1
7046	TGFBR1		6925	TCF4
1678	TIMM8A
7248	TSC1		Fewer bristles (total number: 14 genes)
123016	TTC8		Entrez Gene ID	Gene Symbol
51733	UPB1		2334	AFF2
157680	VPS13B		775	CACNA1C
7507	XPA		191	AHCY
79882	ZC3H14		8546	AP3B1
51114	ZDHHC9		488	ATP2A2
			54880	BCOR
			9150	CTDP1
			1629	DBT
			2582	GALE
			3028	HSD17B10
			5048	PAFAH1B1
			5498	PPOX
			5631	PRPS1
			6925	TCF4
			Short stubble bristles (total number: 2 genes)
			Entrez Gene ID	Gene Symbol
			435	ASL
			7846	TUBA1A
			partially_fused_Ommatidia genes (total number: 12 genes)
			Entrez Gene ID	Gene Symbol
			51099	ABHD5
			435	ASL
			1629	DBT
			3198	HOXA1
			9968	MED12
			5498	PPOX
			116442	RAB39B
			6299	SALL1
			6611	SMS
			6834	SURF1
			775	CACNA1C
			7546	ZIC2
