# Supplementary material for: Human Intellectual Disability Genes Form Conserved Functional Modules in Drosophila
Source: PLoS Genet. 2013 Oct 31;9(10):e1003911. doi: 10.1371/journal.pgen.1003911 (PMC3814316; doi:10.1371/journal.pgen.1003911)
Supplement: Table S5 — Drosophila EMD-ID genes with known eye-related defects, extracted from Flybase. (XLS) [file pgen.1003911.s010.xls]

## Sheet: Sheet1
Table S5
Phenotype manifest in (Flybase)	FlyBase ID	Entrez ID	Gene Symbol	CG Number	Phenotypic category (this study)	comment
Photoreceptor cell	FBgn0041111	2334	AFF2	CG8817	EMD
Photoreceptor cell	FBgn0086902	55636	CHD7	CG3696	EMD
Photoreceptor cell	FBgn0260003	1756	DMD	CG34157	EMD
Photoreceptor cell	FBgn0021765	3028	HSD17B10	CG7113	EMD
Photoreceptor cell	FBgn0261563	3908	LAMA2	CG15288	EMD
Photoreceptor cell	FBgn0010269	5604	MAP2K1	CG15793	EMD
Photoreceptor cell	FBgn0262516	57192	MCOLN1	CG8743	EMD
Photoreceptor cell	FBgn0001324	9968	MED12	CG8491	EMD
Photoreceptor cell	FBgn0262656	4613	MYCN	CG10798	EMD
Photoreceptor cell	FBgn0261397	4644	MYO5A	CG2146	EMD
Photoreceptor cell	FBgn0015754	5048	PAFAH1B1	CG8440	EMD
Photoreceptor cell	FBgn0014001	5063	PAK3	CG10295	EMD
Photoreceptor cell	FBgn0026379	5728	PTEN	CG5671	EMD
Photoreceptor cell	FBgn0000382	5781	PTPN11	CG3954	EMD
Photoreceptor cell	FBgn0003079	5894	RAF1	CG2845	EMD
Photoreceptor cell	FBgn0001965	6654	SOS1	CG7793	EMD
Photoreceptor cell	FBgn0000413	6925	TCF4	CG5102	EMD
Photoreceptor cell	FBgn0003169	7048	TGFBR2	CG7904	EMD
Photoreceptor cell	FBgn0005198	7249	TSC2	CG6975	EMD
Retina	FBgn0004859	2737	GLI3	CG2125	EMD
Retina	FBgn0011205	80025	PANK2	CG5725	EMD
Retina & Photoreceptor cell	FBgn0003210	8546	AP3B1	CG11427	EMD
Retina & Photoreceptor cell	FBgn0028734	2332	FMR1	CG6203	EMD
Retina & Photoreceptor cell	FBgn0003205	3845	KRAS	CG9375	EMD
Retina & Photoreceptor cell	FBgn0262866	6197	RPS6KA3	CG17596	EMD
Retina & Photoreceptor cell	FBgn0004644	6469	SHH	CG4637	EMD
Retina & Photoreceptor cell	FBgn0061469	7337	UBE3A	CG6190	EMD
Photoreceptor cell	FBgn0028671	23545	ATP6V0A2	CG1709	ERG	histology: photoreceptor cell
Retina & Photoreceptor cell	FBgn0261617	2033	EP300	CG15319	LETHAL	severe eye phenotype
Photoreceptor cell	FBgn0001123	2778	GNAS	CG2835	NED
Photoreceptor cell	FBgn0015269	4763	NF1	CG8318	NED
Photoreceptor cell	FBgn0011300	7046	TGFBR1	CG8224	NED
Photoreceptor cell	FBgn0026317	7248	TSC1	CG6147	NED
